# Supplementary material for: Bootstrapping and Pinning down the Root Meristem; the Auxin–PLT–ARR Network Unites Robustness and Sensitivity in Meristem Growth Control
Source: Int J Mol Sci. 2021 Apr 29;22(9):4731. doi: 10.3390/ijms22094731 (PMC8125115; doi:10.3390/ijms22094731)
Supplement: Supplementary file 1 [file ijms-22-04731-s001.zip]

Archive with 1 entries (1 files):
- ijms-1166354-supplementary.pdf
